# Supplementary material for: Gender differences in quality of life in coronary artery disease patients with comorbidities undergoing coronary revascularization
Source: PLoS One. 2020 Jun 17;15(6):e0234543. doi: 10.1371/journal.pone.0234543 (PMC7299316; doi:10.1371/journal.pone.0234543)
Supplement: S1 Data — (TXT) [file pone.0234543.s002.txt]

ID	Time	Age	Gender	Intervention	Total_comorbidity	Charlson_comorbidity	PCS	MCS	SAQ
1	1	46	Male	PCI	1	0	33.973	51.061	76.389
1	2	46	Male	PCI	1	0	38.933	40.229	84.722
1	3	46	Male	PCI	1	0	36.014	38.516	70.833
1	4	46	Male	PCI	1	0	30.538	53.66	79.167
2	1	74	Male	PCI	1	1	50.546	58.885	73.611
2	2	74	Male	PCI	1	1	49.203	62.508	100
2	3	74	Male	PCI	1	1	55.388	60.197	95.833
2	4	74	Male	PCI	1	1	52.117	61.895	100
3	1	67	Male	PCI	>2	>1	38.895	38.463	37.5
3	2	67	Male	PCI	>2	>1	28.644	53.861	NA
3	3	67	Male	PCI	>2	>1	35.108	51.078	87.5
3	4	67	Male	PCI	>2	>1	29.443	53.879	91.667
4	1	67	Female	CABG	>2	0	34.341	62.098	66.667
4	2	67	Female	CABG	>2	0	33.647	49.669	87.5
4	3	67	Female	CABG	>2	0	33.157	59.96	79.167
4	4	67	Female	CABG	>2	0	31.46	62.61	77.778
5	1	80	Male	PCI	1	1	34.633	50.502	83.333
5	2	80	Male	PCI	1	1	39.334	57.081	NA
5	3	80	Male	PCI	1	1	50.521	58.064	87.5
5	4	80	Male	PCI	1	1	NA	NA	100
6	1	67	Male	PCI	1	1	42.173	57.56	77.778
6	2	67	Male	PCI	1	1	54.776	50.796	88.889
6	3	67	Male	PCI	1	1	52.786	53.278	80.556
6	4	67	Male	PCI	1	1	52.795	53.366	83.333
7	1	64	Male	PCI	2	>1	33.164	51.954	44.444
7	2	64	Male	PCI	2	>1	53.766	60.087	87.5
7	3	64	Male	PCI	2	>1	24.217	54.379	NA
7	4	64	Male	PCI	2	>1	39.538	63.816	100
8	1	50	Male	CABG	2	>1	40.01	47.202	83.333
8	2	50	Male	CABG	2	>1	29.827	61.488	86.111
8	3	50	Male	CABG	2	>1	53.024	54.964	90.278
8	4	50	Male	CABG	2	>1	56.572	55.989	91.667
9	1	84	Female	PCI	>2	>1	20.057	64.231	43.056
9	3	84	Female	PCI	>2	>1	NA	NA	73.611
9	4	84	Female	PCI	>2	>1	NA	NA	29.167
10	1	54	Female	PCI	2	0	24.258	41.971	22.222
10	2	54	Female	PCI	2	0	31.306	58.22	70.833
10	3	54	Female	PCI	2	0	45.288	60.571	93.056
10	4	54	Female	PCI	2	0	43.17	58.484	87.5
11	1	68	Male	PCI	>2	>1	27.181	39.082	18.056
11	2	68	Male	PCI	>2	>1	34.377	43.205	30.556
11	3	68	Male	PCI	>2	>1	38.073	44.558	41.667
11	4	68	Male	PCI	>2	>1	35.714	44.687	80.556
12	1	76	Female	PCI	>2	>1	34.148	37.87	66.667
12	2	76	Female	PCI	>2	>1	38.733	44.859	68.056
12	3	76	Female	PCI	>2	>1	34.208	50.747	73.611
12	4	76	Female	PCI	>2	>1	34.353	40.799	73.611
13	1	83	Male	PCI	2	1	26.499	65.272	55.556
13	2	83	Male	PCI	2	1	27.618	65.824	72.222
13	3	83	Male	PCI	2	1	21.736	69.059	59.722
13	4	83	Male	PCI	2	1	30.418	68.797	58.333
14	1	74	Male	PCI	1	1	56.401	56.45	100
14	2	74	Male	PCI	1	1	53.322	56.769	90.278
14	3	74	Male	PCI	1	1	52.322	59.267	94.444
14	4	74	Male	PCI	1	1	39.598	63.584	86.111
15	1	82	Male	PCI	2	>1	30.596	44.779	63.889
15	2	82	Male	PCI	2	>1	38.5	58.253	86.111
15	3	82	Male	PCI	2	>1	51.142	57.783	95.833
15	4	82	Male	PCI	2	>1	49.013	54.723	93.056
16	1	60	Female	PCI	2	1	34.63	13.51	40.278
16	2	60	Female	PCI	2	1	58.341	23.098	86.111
16	4	60	Female	PCI	2	1	33.123	12.265	61.111
17	1	50	Male	PCI	1	1	34.851	40.686	26.389
17	2	50	Male	PCI	1	1	32.863	38.159	63.889
17	3	50	Male	PCI	1	1	39.175	43.306	69.444
18	1	68	Male	PCI	2	1	37.7	65.28	95.833
18	2	68	Male	PCI	2	1	46.178	65.319	100
18	3	68	Male	PCI	2	1	49.382	62.56	100
18	4	68	Male	PCI	2	1	44.308	62.393	100
19	1	60	Male	PCI	2	1	37.759	49.761	65.278
19	2	60	Male	PCI	2	1	47.274	39.306	83.333
19	3	60	Male	PCI	2	1	NA	NA	NA
19	4	60	Male	PCI	2	1	28.823	53.739	90.278
20	1	73	Male	PCI	1	0	46.364	56.782	86.111
20	3	73	Male	PCI	1	0	33.471	61.646	97.222
20	4	73	Male	PCI	1	0	45.384	59.207	90.278
21	1	58	Male	PCI	2	1	NA	NA	73.611
21	2	58	Male	PCI	2	1	45.347	59.527	95.833
21	3	58	Male	PCI	2	1	55.098	55.722	100
21	4	58	Male	PCI	2	1	53.022	53.058	95.833
22	1	78	Male	PCI	2	>1	NA	NA	68.056
22	2	78	Male	PCI	2	>1	26.345	48.677	63.889
22	3	78	Male	PCI	2	>1	24.375	48.569	69.444
23	1	79	Male	PCI	1	1	35.352	29.649	47.222
23	2	79	Male	PCI	1	1	32.52	40.981	56.944
23	3	79	Male	PCI	1	1	28.599	39.553	41.667
23	4	79	Male	PCI	1	1	34.264	40.921	61.111
24	1	68	Male	PCI	1	1	33.428	52.728	76.389
24	2	68	Male	PCI	1	1	43.938	59.461	86.111
24	3	68	Male	PCI	1	1	48.073	60.285	100
24	4	68	Male	PCI	1	1	48.752	60.722	97.222
25	1	69	Male	PCI	1	1	29.354	49.001	95.833
25	2	69	Male	PCI	1	1	33.548	59.421	95.833
26	1	54	Male	PCI	>2	>1	34.563	13.308	30.556
26	2	54	Male	PCI	>2	>1	32.181	24.128	38.889
27	1	81	Male	PCI	2	0	17.606	53.879	34.722
27	2	81	Male	PCI	2	0	NA	NA	45.833
27	3	81	Male	PCI	2	0	25.644	53.059	41.667
28	1	67	Male	CABG	2	>1	24.736	27.717	23.611
28	2	67	Male	CABG	2	>1	29.864	16.899	23.611
28	3	67	Male	CABG	2	>1	48.521	48.108	61.111
28	4	67	Male	CABG	2	>1	49.323	61.481	91.667
29	1	55	Male	CABG	>2	>1	54.416	44.715	100
29	2	55	Male	CABG	>2	>1	30.423	30.215	56.944
29	3	55	Male	CABG	>2	>1	56.635	62.214	100
29	4	55	Male	CABG	>2	>1	54.783	63.219	97.222
30	1	68	Male	PCI	1	1	46.588	61.302	95.833
30	2	68	Male	PCI	1	1	43.183	60.383	91.667
30	3	68	Male	PCI	1	1	47.961	62.345	95.833
30	4	68	Male	PCI	1	1	49.933	61.056	93.056
31	1	60	Female	PCI	>2	1	30.902	30.293	87.5
31	2	60	Female	PCI	>2	1	22.633	24.145	23.611
31	3	60	Female	PCI	>2	1	37.817	20.615	83.333
31	4	60	Female	PCI	>2	1	37.593	16.725	90.278
32	1	72	Male	CABG	2	>1	26.257	69.003	75
32	2	72	Male	CABG	2	>1	37.667	65.065	69.444
32	3	72	Male	CABG	2	>1	31.723	64.096	76.389
33	1	69	Male	PCI	1	1	34.879	42.149	52.778
33	2	69	Male	PCI	1	1	40.288	42.799	58.333
34	1	66	Female	PCI	2	0	25.454	69.857	58.333
34	2	66	Female	PCI	2	0	36.229	66.146	94.444
34	3	66	Female	PCI	2	0	34.179	62.422	90.278
34	4	66	Female	PCI	2	0	16.713	51.941	NA
35	1	81	Female	PCI	>2	>1	36.548	58.717	NA
35	3	81	Female	PCI	>2	>1	43.987	62.993	88.889
36	1	82	Male	PCI	2	1	36.799	38.076	65.278
36	2	82	Male	PCI	2	1	33.1	34.706	79.167
36	3	82	Male	PCI	2	1	43.063	34.093	58.333
36	4	82	Male	PCI	2	1	NA	NA	70.833
37	1	80	Male	PCI	>2	>1	28.855	43.114	33.333
37	2	80	Male	PCI	>2	>1	33.002	50.171	55.556
37	3	80	Male	PCI	>2	>1	42.644	57.943	75
37	4	80	Male	PCI	>2	>1	28.506	62.51	81.944
38	1	78	Male	PCI	2	1	38.961	48.537	87.5
38	2	78	Male	PCI	2	1	53.12	46.823	83.333
38	3	78	Male	PCI	2	1	54.408	32.349	83.333
38	4	78	Male	PCI	2	1	53.682	53.521	93.056
39	1	79	Male	PCI	1	1	47.028	62.766	80.556
39	2	79	Male	PCI	1	1	46.573	60.369	91.667
39	3	79	Male	PCI	1	1	51.931	58.52	87.5
39	4	79	Male	PCI	1	1	53.11	62.137	93.056
40	1	66	Male	CABG	1	1	48.711	53.84	81.944
40	2	66	Male	CABG	1	1	37.83	40.673	54.167
40	3	66	Male	CABG	1	1	56.398	47.161	100
40	4	66	Male	CABG	1	1	59.109	41.079	95.833
41	1	68	Male	CABG	2	0	56.414	49.903	100
41	2	68	Male	CABG	2	0	23.327	58.96	59.722
42	1	61	Female	PCI	2	1	32.974	44.072	45.833
42	2	61	Female	PCI	2	1	45.341	50.638	NA
42	3	61	Female	PCI	2	1	43.167	31.501	83.333
42	4	61	Female	PCI	2	1	NA	NA	91.667
43	1	77	Female	PCI	2	1	32.476	36.52	50
43	2	77	Female	PCI	2	1	31.271	40.794	50
43	3	77	Female	PCI	2	1	30.755	34.863	48.611
43	4	77	Female	PCI	2	1	30.086	37.445	56.944
44	1	86	Female	PCI	1	0	26.821	55.566	63.889
44	2	86	Female	PCI	1	0	15.281	41.871	25
44	3	86	Female	PCI	1	0	18.4	57.036	29.167
44	4	86	Female	PCI	1	0	21.102	53.364	45.833
45	1	76	Female	PCI	1	0	45.075	43.71	70.833
45	2	76	Female	PCI	1	0	31.364	58.537	70.833
45	3	76	Female	PCI	1	0	29.57	66.118	90.278
45	4	76	Female	PCI	1	0	35.361	65.239	95.833
46	1	73	Male	CABG	>2	>1	27.614	61.675	51.389
46	2	73	Male	CABG	>2	>1	31.182	64.896	80.556
46	3	73	Male	CABG	>2	>1	37.346	43.887	77.778
47	1	84	Female	PCI	1	0	27.81	36.604	30.556
47	2	84	Female	PCI	1	0	29.836	32.239	66.667
47	3	84	Female	PCI	1	0	NA	NA	18.056
48	1	51	Male	PCI	>2	1	21.672	41.457	62.5
48	2	51	Male	PCI	>2	1	20.598	40.743	36.111
48	3	51	Male	PCI	>2	1	30.494	32.786	37.5
48	4	51	Male	PCI	>2	1	14.393	59.472	NA
49	1	83	Male	PCI	1	1	43.079	46.442	76.389
49	2	83	Male	PCI	1	1	35.836	47.941	68.056
49	3	83	Male	PCI	1	1	33.386	50.32	70.833
49	4	83	Male	PCI	1	1	29.98	51.969	76.389
50	1	68	Female	PCI	>2	1	48.871	31.743	79.167
50	2	68	Female	PCI	>2	1	40.612	30.608	34.722
50	3	68	Female	PCI	>2	1	53.578	49.604	83.333
50	4	68	Female	PCI	>2	1	47.834	52.622	86.111
51	1	80	Female	PCI	>2	0	36.814	35.492	70.833
51	3	80	Female	PCI	>2	0	37.258	55.657	90.278
51	4	80	Female	PCI	>2	0	50.409	51.972	97.222
52	1	73	Male	PCI	>2	>1	42.551	50.273	76.389
52	2	73	Male	PCI	>2	>1	35.782	48.337	70.833
52	3	73	Male	PCI	>2	>1	36.978	50.485	72.222
52	4	73	Male	PCI	>2	>1	45.113	50.483	88.889
53	1	73	Male	PCI	>2	0	22.841	54.991	65.278
53	2	73	Male	PCI	>2	0	33.413	60.059	86.111
53	3	73	Male	PCI	>2	0	28.9	56.174	62.5
53	4	73	Male	PCI	>2	0	28.224	53.276	93.056
54	1	78	Male	PCI	1	1	23.422	58.494	56.944
54	2	78	Male	PCI	1	1	32.168	57.822	87.5
54	3	78	Male	PCI	1	1	41.953	54.095	84.722
54	4	78	Male	PCI	1	1	39.017	52.146	90.278
55	1	59	Male	CABG	1	1	38.481	37.127	66.667
55	2	59	Male	CABG	1	1	35.345	59.751	79.167
55	3	59	Male	CABG	1	1	55.048	42.647	87.5
55	4	59	Male	CABG	1	1	33.561	53.326	75
56	1	71	Female	PCI	1	0	42.377	56.777	73.611
56	2	71	Female	PCI	1	0	41.834	48.245	87.5
56	3	71	Female	PCI	1	0	33.06	40.695	73.611
56	4	71	Female	PCI	1	0	30.734	38.389	75
57	1	56	Male	PCI	2	1	18.854	52.517	51.389
57	3	56	Male	PCI	2	1	49.079	53.874	88.889
57	4	56	Male	PCI	2	1	52.87	56.626	100
58	1	70	Male	PCI	2	0	32.11	31.042	23.611
58	2	70	Male	PCI	2	0	34.38	34.423	56.944
58	3	70	Male	PCI	2	0	33.94	32.954	63.889
58	4	70	Male	PCI	2	0	31.575	39.65	59.722
59	1	68	Female	PCI	1	0	27.86	34.335	54.167
59	2	68	Female	PCI	1	0	25.629	31.134	58.333
59	3	68	Female	PCI	1	0	26.499	31.645	50
59	4	68	Female	PCI	1	0	26.842	33.096	50
60	1	61	Female	PCI	2	1	46.54	57.487	84.722
60	2	61	Female	PCI	2	1	43.716	41.059	93.056
60	3	61	Female	PCI	2	1	59.187	25.822	95.833
60	4	61	Female	PCI	2	1	53.532	55.994	93.056
61	1	70	Male	PCI	2	0	42.486	55.549	95.833
61	2	70	Male	PCI	2	0	50.864	55.77	93.056
61	3	70	Male	PCI	2	0	47.746	59.329	91.667
61	4	70	Male	PCI	2	0	54.008	59.947	100
62	1	58	Male	PCI	2	1	49.064	45.66	76.389
62	2	58	Male	PCI	2	1	43.093	57.47	93.056
62	3	58	Male	PCI	2	1	NA	NA	100
62	4	58	Male	PCI	2	1	53.762	50.798	95.833
63	1	77	Male	CABG	2	1	41.153	65.841	72.222
63	2	77	Male	CABG	2	1	29.032	58.937	95.833
63	3	77	Male	CABG	2	1	44.941	65.686	86.111
63	4	77	Male	CABG	2	1	52.418	62.232	100
64	1	75	Male	PCI	1	0	48.313	47.439	NA
64	2	75	Male	PCI	1	0	NA	NA	NA
65	1	77	Male	PCI	2	0	34.354	57.22	54.167
65	2	77	Male	PCI	2	0	43.136	44.236	66.667
65	3	77	Male	PCI	2	0	54.099	54.773	84.722
65	4	77	Male	PCI	2	0	53.826	58.512	NA
66	1	77	Male	PCI	2	0	34.885	41.349	51.389
66	2	77	Male	PCI	2	0	51.474	59.627	97.222
66	3	77	Male	PCI	2	0	47.857	58.391	90.278
66	4	77	Male	PCI	2	0	50.285	58.849	94.444
67	1	64	Male	PCI	>2	1	36.983	39.768	62.5
67	2	64	Male	PCI	>2	1	35.53	44.338	86.111
67	3	64	Male	PCI	>2	1	48.229	57.604	93.056
68	1	74	Female	PCI	2	1	26.357	23.844	38.889
68	2	74	Female	PCI	2	1	30.135	33.741	33.333
68	3	74	Female	PCI	2	1	29.746	18.396	56.944
68	4	74	Female	PCI	2	1	31.432	30.284	51.389
69	1	63	Male	PCI	1	1	49.965	35.877	88.889
69	2	63	Male	PCI	1	1	44.42	46.359	80.556
69	3	63	Male	PCI	1	1	51.596	42.481	93.056
69	4	63	Male	PCI	1	1	55.705	33.495	90.278
70	1	65	Female	PCI	1	1	25.288	57.581	NA
70	2	65	Female	PCI	1	1	NA	NA	79.167
70	3	65	Female	PCI	1	1	40.063	50.284	86.111
70	4	65	Female	PCI	1	1	41.248	45.093	72.222
71	1	60	Male	PCI	2	0	26.337	52.817	47.222
71	2	60	Male	PCI	2	0	43.063	58.42	86.111
71	3	60	Male	PCI	2	0	34.51	59.378	84.722
71	4	60	Male	PCI	2	0	40.503	60.874	86.111
72	1	82	Male	PCI	>2	1	24.221	26.489	NA
72	2	82	Male	PCI	>2	1	26.806	34.399	72.222
72	3	82	Male	PCI	>2	1	36.435	29.034	51.389
72	4	82	Male	PCI	>2	1	34.233	30.271	NA
73	1	68	Female	CABG	1	0	41.186	40.307	55.556
73	2	68	Female	CABG	1	0	NA	NA	50
73	3	68	Female	CABG	1	0	43.064	46.73	70.833
74	1	62	Male	PCI	>2	>1	20.37	44.588	45.833
74	2	62	Male	PCI	>2	>1	21.739	48.294	91.667
75	1	62	Male	PCI	2	1	30.66	36.654	68.056
75	2	62	Male	PCI	2	1	43.868	53.637	86.111
75	3	62	Male	PCI	2	1	44.849	60.839	84.722
75	4	62	Male	PCI	2	1	48.302	39.863	86.111
76	1	57	Male	CABG	1	0	53.751	57.867	91.667
76	2	57	Male	CABG	1	0	41.893	65.362	51.389
76	3	57	Male	CABG	1	0	54.583	61.608	95.833
76	4	57	Male	CABG	1	0	55.577	61.713	100
77	1	65	Male	CABG	2	1	40.811	43.861	59.722
77	2	65	Male	CABG	2	1	27.038	45.142	41.667
78	1	71	Male	CABG	2	0	52.918	39.441	84.722
78	2	71	Male	CABG	2	0	36.571	43.775	70.833
78	3	71	Male	CABG	2	0	51.071	42.224	76.389
78	4	71	Male	CABG	2	0	49.398	53.782	90.278
79	1	77	Male	PCI	1	0	49.791	56.706	95.833
79	2	77	Male	PCI	1	0	50.904	53.024	90.278
79	3	77	Male	PCI	1	0	49.784	58.031	100
79	4	77	Male	PCI	1	0	55.2	54.697	87.5
80	1	78	Male	PCI	1	0	31.467	28.453	33.333
80	2	78	Male	PCI	1	0	46.473	34.307	86.111
81	1	71	Male	PCI	2	1	12.426	61.161	44.444
81	2	71	Male	PCI	2	1	12.512	58.084	48.611
81	4	71	Male	PCI	2	1	18.756	41.447	40.278
82	1	57	Female	PCI	1	0	45.603	36.569	62.5
82	2	57	Female	PCI	1	0	37.644	52.769	66.667
82	3	57	Female	PCI	1	0	58.577	55.716	73.611
82	4	57	Female	PCI	1	0	56.73	58.852	93.056
83	1	54	Male	PCI	2	1	28.434	48.345	51.389
83	2	54	Male	PCI	2	1	36.279	37.5	43.056
83	4	54	Male	PCI	2	1	NA	NA	NA
84	1	53	Male	PCI	1	1	37.955	39.902	41.667
84	2	53	Male	PCI	1	1	41.994	44.026	62.5
84	4	53	Male	PCI	1	1	58.765	57.232	100
85	1	79	Male	CABG	2	1	48.066	58.729	76.389
85	2	79	Male	CABG	2	1	23.354	36.466	34.722
85	3	79	Male	CABG	2	1	46.164	38.295	79.167
85	4	79	Male	CABG	2	1	47.882	58.436	91.667
86	1	63	Male	PCI	>2	>1	27.704	50.738	68.056
86	2	63	Male	PCI	>2	>1	29.272	54.437	68.056
86	3	63	Male	PCI	>2	>1	30.096	62.358	93.056
86	4	63	Male	PCI	>2	>1	22.36	64.691	100
87	1	66	Male	CABG	1	1	40.054	58.637	61.111
87	2	66	Male	CABG	1	1	29.202	49.551	52.778
87	3	66	Male	CABG	1	1	51.811	55.201	90.278
87	4	66	Male	CABG	1	1	53.979	52.338	100
88	1	75	Male	PCI	2	>1	NA	NA	59.722
88	2	75	Male	PCI	2	>1	34.36	40.521	81.944
88	4	75	Male	PCI	2	>1	36.772	44.609	79.167
89	1	52	Male	CABG	2	0	39.396	46.608	70.833
89	2	52	Male	CABG	2	0	20.463	58.035	50
89	3	52	Male	CABG	2	0	44.886	59.581	90.278
89	4	52	Male	CABG	2	0	53.87	58.819	100
90	1	78	Male	CABG	>2	1	27.584	55.509	77.778
90	2	78	Male	CABG	>2	1	25.934	53.219	83.333
90	3	78	Male	CABG	>2	1	47.817	59.086	97.222
90	4	78	Male	CABG	>2	1	52.61	54.788	93.056
91	1	63	Male	PCI	2	>1	39.794	46.162	66.667
91	2	63	Male	PCI	2	>1	52.506	54.883	75
91	3	63	Male	PCI	2	>1	40.631	44.609	66.667
91	4	63	Male	PCI	2	>1	48.295	58.726	90.278
92	1	43	Male	PCI	1	1	23.906	25.063	15.278
92	2	43	Male	PCI	1	1	23.004	38.11	19.444
92	4	43	Male	PCI	1	1	23.842	32.416	41.667
93	1	66	Male	PCI	1	1	36.683	59.965	65.278
93	2	66	Male	PCI	1	1	47.621	49.745	68.056
93	4	66	Male	PCI	1	1	NA	NA	NA
94	1	72	Male	PCI	1	1	46.206	41.939	59.722
94	2	72	Male	PCI	1	1	42.364	36.867	70.833
94	3	72	Male	PCI	1	1	52.92	54.083	97.222
94	4	72	Male	PCI	1	1	54.923	35.989	88.889
95	1	67	Male	PCI	1	0	51.59	25.159	58.333
95	2	67	Male	PCI	1	0	38.599	40.667	43.056
95	3	67	Male	PCI	1	0	49.528	53.933	88.889
95	4	67	Male	PCI	1	0	54.152	47.038	95.833
96	1	70	Female	PCI	2	0	19.78	64.716	70.833
96	2	70	Female	PCI	2	0	35.277	65.627	91.667
96	3	70	Female	PCI	2	0	27.783	65.357	NA
97	1	61	Male	PCI	1	1	20.011	33.788	23.611
97	3	61	Male	PCI	1	1	23.455	41.469	75
98	1	68	Female	PCI	>2	>1	31.56	35.916	45.833
98	2	68	Female	PCI	>2	>1	35.903	41.245	66.667
98	3	68	Female	PCI	>2	>1	34.598	32.79	63.889
98	4	68	Female	PCI	>2	>1	40.07	35.96	81.944
99	1	58	Male	PCI	2	1	NA	NA	90.278
99	2	58	Male	PCI	2	1	NA	NA	95.833
99	4	58	Male	PCI	2	1	51.01	55.855	100
100	2	48	Male	PCI	2	1	39.961	49.32	76.389
100	4	48	Male	PCI	2	1	NA	NA	NA
101	1	70	Male	CABG	>2	>1	31.511	54.009	55.556
101	2	70	Male	CABG	>2	>1	18.44	57.742	48.611
101	3	70	Male	CABG	>2	>1	48.843	46.44	86.111
101	4	70	Male	CABG	>2	>1	50.279	40.545	88.889
102	1	61	Male	CABG	>2	1	31.169	34.922	55.556
102	2	61	Male	CABG	>2	1	21.8	55.974	54.167
102	3	61	Male	CABG	>2	1	37.433	53.569	91.667
102	4	61	Male	CABG	>2	1	39.138	51.528	88.889
103	1	66	Male	PCI	1	1	26.627	68.972	80.556
103	2	66	Male	PCI	1	1	44.577	64.333	100
103	3	66	Male	PCI	1	1	43.154	65.254	95.833
103	4	66	Male	PCI	1	1	50.019	64.438	100
104	1	80	Female	PCI	1	0	19.842	39.478	23.611
104	3	80	Female	PCI	1	0	31.932	51.409	70.833
104	4	80	Female	PCI	1	0	22.065	61.93	61.111
105	2	64	Male	PCI	1	0	47.283	51.36	95.833
105	3	64	Male	PCI	1	0	46.098	56.573	86.111
105	4	64	Male	PCI	1	0	41.789	60.327	97.222
106	1	70	Male	CABG	2	1	44.174	53.771	83.333
106	2	70	Male	CABG	2	1	30.193	60.876	62.5
106	3	70	Male	CABG	2	1	48.084	55.467	83.333
106	4	70	Male	CABG	2	1	35.208	57.728	87.5
107	2	91	Male	PCI	2	0	31.89	58.533	62.5
107	4	91	Male	PCI	2	0	22.135	53.68	51.389
108	1	67	Female	PCI	>2	>1	25.645	65.36	73.611
108	2	67	Female	PCI	>2	>1	37.379	64.927	91.667
108	3	67	Female	PCI	>2	>1	40.552	60.234	95.833
108	4	67	Female	PCI	>2	>1	31.365	62.875	79.167
109	1	49	Male	PCI	2	0	51.299	27.248	70.833
109	2	49	Male	PCI	2	0	43.527	44.566	84.722
109	3	49	Male	PCI	2	0	37.797	34.291	80.556
109	4	49	Male	PCI	2	0	43.772	31.93	70.833
110	1	74	Female	PCI	>2	0	34.143	43.692	70.833
110	2	74	Female	PCI	>2	0	41.368	55.372	94.444
110	3	74	Female	PCI	>2	0	37.669	57.93	95.833
110	4	74	Female	PCI	>2	0	42.838	57.776	91.667
111	1	56	Male	CABG	1	0	46.346	50.745	59.722
111	2	56	Male	CABG	1	0	34.464	44.845	56.944
111	3	56	Male	CABG	1	0	54.023	60.907	100
111	4	56	Male	CABG	1	0	57.501	62.16	100
112	1	72	Female	PCI	1	0	33.983	37.283	50
112	2	72	Female	PCI	1	0	38.756	46.708	72.222
112	3	72	Female	PCI	1	0	41.557	39.018	62.5
113	1	74	Male	CABG	2	0	37.981	47.726	83.333
113	2	74	Male	CABG	2	0	43.266	46.482	73.611
113	3	74	Male	CABG	2	0	44.676	47.884	76.389
113	4	74	Male	CABG	2	0	41.998	26.992	63.889
114	1	61	Female	PCI	2	>1	29.597	33.587	56.944
114	2	61	Female	PCI	2	>1	31.662	37.505	66.667
115	1	64	Female	PCI	>2	1	24.204	56.111	68.056
115	2	64	Female	PCI	>2	1	27.953	45.923	73.611
115	3	64	Female	PCI	>2	1	29.411	48.627	79.167
115	4	64	Female	PCI	>2	1	27.82	50.134	87.5
116	1	66	Female	PCI	1	0	NA	NA	11.111
116	2	66	Female	PCI	1	0	28.35	66.653	48.611
116	3	66	Female	PCI	1	0	57.872	62.137	97.222
116	4	66	Female	PCI	1	0	30.659	47.347	47.222
117	1	61	Male	PCI	1	1	41.97	36.53	44.444
117	2	61	Male	PCI	1	1	46.213	48.818	75
117	3	61	Male	PCI	1	1	46.417	63.459	95.833
117	4	61	Male	PCI	1	1	52.341	59.529	100
118	1	83	Female	PCI	2	1	12.878	49.77	13.889
118	2	83	Female	PCI	2	1	NA	NA	NA
118	3	83	Female	PCI	2	1	NA	NA	81.944
118	4	83	Female	PCI	2	1	45.797	56.575	81.944
119	1	84	Female	PCI	2	0	32.516	54.82	59.722
119	2	84	Female	PCI	2	0	39.258	49.26	73.611
119	4	84	Female	PCI	2	0	34.128	58.012	65.278
120	1	62	Male	PCI	1	0	49.457	47.007	63.889
120	2	62	Male	PCI	1	0	54.095	47.736	91.667
120	3	62	Male	PCI	1	0	51.396	50.009	88.889
120	4	62	Male	PCI	1	0	49.81	52.052	91.667
121	1	56	Female	PCI	>2	1	55.045	58.507	95.833
121	2	56	Female	PCI	>2	1	57.304	60.556	100
121	3	56	Female	PCI	>2	1	57.528	57.31	100
121	4	56	Female	PCI	>2	1	54.032	62.254	100
122	1	75	Male	PCI	2	1	NA	NA	NA
122	2	75	Male	PCI	2	1	12.355	81.745	65.278
122	3	75	Male	PCI	2	1	34.131	41.751	47.222
122	4	75	Male	PCI	2	1	33.959	39.333	95.833
123	2	75	Male	PCI	2	0	29.924	48.066	100
123	3	75	Male	PCI	2	0	40.908	46.177	91.667
124	1	70	Female	PCI	2	1	22.863	41.621	58.333
124	2	70	Female	PCI	2	1	24.349	43.443	40.278
124	3	70	Female	PCI	2	1	49.184	52.01	100
125	1	67	Female	PCI	2	1	34.557	54.789	70.833
125	2	67	Female	PCI	2	1	47.359	49.784	83.333
125	3	67	Female	PCI	2	1	40.718	60.907	62.5
125	4	67	Female	PCI	2	1	49.497	60.479	79.167
126	1	79	Female	CABG	>2	1	29.701	41.455	44.444
126	2	79	Female	CABG	>2	1	25.64	31.863	33.333
126	3	79	Female	CABG	>2	1	42.227	57.923	83.333
126	4	79	Female	CABG	>2	1	44.106	53.198	83.333
127	1	60	Female	PCI	2	1	30.34	50.439	76.389
127	2	60	Female	PCI	2	1	31.255	51.221	72.222
127	3	60	Female	PCI	2	1	26.802	42.16	66.667
127	4	60	Female	PCI	2	1	27.877	55.331	NA
128	1	77	Male	PCI	>2	>1	26.877	54.356	73.611
128	2	77	Male	PCI	>2	>1	31.836	39.8	73.611
128	3	77	Male	PCI	>2	>1	28.487	39.172	63.889
128	4	77	Male	PCI	>2	>1	27.025	38.381	62.5
129	1	61	Male	PCI	1	1	25.86	35.132	26.389
129	2	61	Male	PCI	1	1	36.527	18.634	15.278
129	3	61	Male	PCI	1	1	9.731	67.581	40.278
129	4	61	Male	PCI	1	1	27.764	25.029	22.222
130	1	75	Male	PCI	2	1	34.804	53.118	75
130	2	75	Male	PCI	2	1	38.302	57.257	79.167
131	1	70	Male	PCI	1	0	24.297	43.13	65.278
131	2	70	Male	PCI	1	0	32.98	39.804	79.167
131	3	70	Male	PCI	1	0	25.699	52.719	75
131	4	70	Male	PCI	1	0	24.549	57.882	97.222
132	1	69	Male	PCI	2	1	49.56	54.362	86.111
132	2	69	Male	PCI	2	1	48.561	59.199	91.667
132	3	69	Male	PCI	2	1	41.883	63.425	84.722
132	4	69	Male	PCI	2	1	52.929	57.102	87.5
133	1	55	Male	CABG	>2	1	31.436	29.595	36.111
133	2	55	Male	CABG	>2	1	32.859	24.565	40.278
133	3	55	Male	CABG	>2	1	38.544	28.422	73.611
134	1	70	Male	PCI	2	1	28.752	48.927	62.5
134	2	70	Male	PCI	2	1	40.741	51.22	83.333
135	1	65	Male	CABG	1	1	54.462	53.784	95.833
135	2	65	Male	CABG	1	1	22.46	57.926	NA
135	3	65	Male	CABG	1	1	56.552	59.431	100
135	4	65	Male	CABG	1	1	56.264	62.238	100
136	1	73	Male	CABG	1	0	57.884	53.059	NA
136	2	73	Male	CABG	1	0	57.794	59.477	100
136	3	73	Male	CABG	1	0	58.765	57.232	100
136	4	73	Male	CABG	1	0	55.32	59.633	100
137	1	76	Male	CABG	2	>1	37.821	36.052	47.222
137	2	76	Male	CABG	2	>1	37.691	42.67	50
137	3	76	Male	CABG	2	>1	51.282	60.155	100
137	4	76	Male	CABG	2	>1	59.857	45.85	100
138	1	68	Male	PCI	1	0	46.04	43.652	87.5
138	2	68	Male	PCI	1	0	55.141	61.136	100
138	3	68	Male	PCI	1	0	56.575	62.662	100
138	4	68	Male	PCI	1	0	56.24	59.931	100
139	1	61	Male	PCI	>2	>1	22.485	36.487	NA
139	2	61	Male	PCI	>2	>1	NA	NA	NA
139	3	61	Male	PCI	>2	>1	31.118	59.181	56.944
139	4	61	Male	PCI	>2	>1	29.956	56.128	86.111
140	1	66	Male	PCI	>2	>1	35.151	23.017	30.556
140	2	66	Male	PCI	>2	>1	38.419	20.431	43.056
140	4	66	Male	PCI	>2	>1	22.561	25.701	33.333
141	1	55	Male	PCI	>2	1	37.286	40.665	63.889
141	2	55	Male	PCI	>2	1	44.088	46.189	88.889
141	3	55	Male	PCI	>2	1	37.632	51.249	81.944
141	4	55	Male	PCI	>2	1	45.692	50.812	93.056
142	1	39	Female	PCI	>2	>1	27.714	29.907	50
142	2	39	Female	PCI	>2	>1	29.301	41.3	59.722
142	4	39	Female	PCI	>2	>1	35.561	33.962	61.111
143	1	75	Male	PCI	2	1	40.91	57.847	86.111
143	2	75	Male	PCI	2	1	41.022	59.727	88.889
143	3	75	Male	PCI	2	1	39.567	58.65	83.333
143	4	75	Male	PCI	2	1	37.612	53.277	72.222
144	1	69	Male	CABG	2	1	46.599	53.869	91.667
144	3	69	Male	CABG	2	1	50.888	55.568	95.833
144	4	69	Male	CABG	2	1	54.233	54.047	100
145	1	59	Male	PCI	1	0	32.717	32.802	44.444
145	2	59	Male	PCI	1	0	55.37	32.438	66.667
145	3	59	Male	PCI	1	0	45.331	40.661	80.556
145	4	59	Male	PCI	1	0	NA	NA	NA
146	1	77	Female	PCI	>2	1	20.655	42.718	50
146	2	77	Female	PCI	>2	1	30.271	37.262	63.889
146	3	77	Female	PCI	>2	1	21.973	58.998	66.667
146	4	77	Female	PCI	>2	1	31.153	55.798	79.167
147	1	61	Male	PCI	2	0	57.343	31.023	91.667
147	2	61	Male	PCI	2	0	47.045	52.883	79.167
147	3	61	Male	PCI	2	0	43.266	37.531	62.5
147	4	61	Male	PCI	2	0	48.881	52.796	83.333
148	1	57	Male	PCI	1	0	37.66	41.135	61.111
148	2	57	Male	PCI	1	0	51.063	54.72	84.722
148	3	57	Male	PCI	1	0	57.441	54.768	91.667
148	4	57	Male	PCI	1	0	54.248	56.869	93.056
149	1	64	Male	PCI	1	1	38.605	34.081	56.944
149	2	64	Male	PCI	1	1	38.912	41.554	88.889
149	4	64	Male	PCI	1	1	34.036	50.772	79.167
150	1	51	Male	PCI	1	1	32.646	22.227	45.833
150	2	51	Male	PCI	1	1	37.301	20.537	38.889
150	3	51	Male	PCI	1	1	32.636	46.172	81.944
150	4	51	Male	PCI	1	1	41.935	33.748	81.944
151	1	62	Female	PCI	1	1	38.915	57.384	77.778
151	2	62	Female	PCI	1	1	30.161	54.121	86.111
151	3	62	Female	PCI	1	1	43.328	49.644	94.444
151	4	62	Female	PCI	1	1	33.29	53.153	86.111
152	1	66	Female	CABG	1	0	42.708	34.697	44.444
152	2	66	Female	CABG	1	0	25.535	46.401	41.667
152	3	66	Female	CABG	1	0	44.328	44.435	62.5
152	4	66	Female	CABG	1	0	34.871	59.262	79.167
153	1	69	Male	PCI	1	1	34.452	24.378	34.722
153	2	69	Male	PCI	1	1	33.006	16.645	25
154	1	61	Male	PCI	>2	1	24.725	53.67	47.222
154	2	61	Male	PCI	>2	1	34.738	60.646	87.5
155	1	63	Male	PCI	1	0	13.188	62.465	25
155	2	63	Male	PCI	1	0	49.189	43.729	80.556
155	3	63	Male	PCI	1	0	45.669	55.566	62.5
155	4	63	Male	PCI	1	0	50.782	53.454	100
156	1	76	Male	PCI	2	1	34.684	43.653	56.944
156	2	76	Male	PCI	2	1	40	63.349	72.222
156	3	76	Male	PCI	2	1	49.436	54.324	72.222
156	4	76	Male	PCI	2	1	46.533	55.547	88.889
157	1	62	Male	CABG	>2	>1	39.763	48.7	79.167
157	2	62	Male	CABG	>2	>1	36.868	43.196	NA
157	3	62	Male	CABG	>2	>1	40.713	45.29	79.167
158	1	72	Female	PCI	1	0	23.588	52.516	40.278
158	2	72	Female	PCI	1	0	32.711	55.909	75
158	3	72	Female	PCI	1	0	46.956	51.99	70.833
158	4	72	Female	PCI	1	0	32.788	54.436	72.222
159	1	68	Male	PCI	1	1	35.579	46.385	66.667
159	2	68	Male	PCI	1	1	52.438	56.372	94.444
159	4	68	Male	PCI	1	1	49.362	57.942	91.667
160	1	59	Female	PCI	>2	>1	52.168	32.755	88.889
160	2	59	Female	PCI	>2	>1	52.818	48.193	86.111
160	3	59	Female	PCI	>2	>1	55.569	54.468	100
160	4	59	Female	PCI	>2	>1	21.178	46.938	40.278
161	1	67	Female	PCI	1	1	38.568	32.737	56.944
161	2	67	Female	PCI	1	1	49.185	29.083	95.833
161	3	67	Female	PCI	1	1	48.341	29.311	75
161	4	67	Female	PCI	1	1	45.063	29.6	75
162	1	62	Male	PCI	2	1	27.535	59.082	52.778
162	2	62	Male	PCI	2	1	47.743	53.223	75
162	3	62	Male	PCI	2	1	28.327	43.764	80.556
162	4	62	Male	PCI	2	1	26.87	41.061	47.222
163	1	70	Male	PCI	1	0	31.571	58.799	68.056
163	2	70	Male	PCI	1	0	50.619	53.536	93.056
163	3	70	Male	PCI	1	0	41.705	53.724	97.222
163	4	70	Male	PCI	1	0	47.445	51.546	93.056
164	1	78	Male	PCI	>2	>1	31.701	51.361	61.111
164	2	78	Male	PCI	>2	>1	40.495	45.253	65.278
164	3	78	Male	PCI	>2	>1	34.536	24.017	52.778
164	4	78	Male	PCI	>2	>1	33.772	37.57	54.167
165	1	67	Male	PCI	1	0	33.319	64.719	77.778
165	2	67	Male	PCI	1	0	55.383	60.997	100
165	3	67	Male	PCI	1	0	56.419	58.428	100
165	4	67	Male	PCI	1	0	54.339	61.791	100
166	1	61	Male	CABG	2	1	26.515	35.109	45.833
166	2	61	Male	CABG	2	1	NA	NA	19.444
166	3	61	Male	CABG	2	1	32.127	39.017	70.833
166	4	61	Male	CABG	2	1	31.256	39.384	58.333
167	1	82	Male	PCI	2	0	46.372	52.346	83.333
167	2	82	Male	PCI	2	0	49.484	59.504	86.111
167	3	82	Male	PCI	2	0	52.89	58.046	100
167	4	82	Male	PCI	2	0	45.273	60.393	76.389
168	1	64	Female	PCI	1	1	35.048	54.091	55.556
168	2	64	Female	PCI	1	1	32.181	58.207	41.667
168	3	64	Female	PCI	1	1	42.431	59.645	83.333
169	1	76	Male	PCI	2	1	38.99	64.38	66.667
169	2	76	Male	PCI	2	1	49.948	63.275	97.222
169	3	76	Male	PCI	2	1	48.98	59.493	87.5
169	4	76	Male	PCI	2	1	46.446	58.924	84.722
170	1	62	Female	PCI	2	0	39.56	44.262	79.167
170	2	62	Female	PCI	2	0	52.445	57.381	100
170	3	62	Female	PCI	2	0	47.616	58	100
170	4	62	Female	PCI	2	0	51.261	48.888	100
171	1	65	Male	PCI	1	0	48.317	58.095	75
171	2	65	Male	PCI	1	0	47.149	59.654	83.333
171	3	65	Male	PCI	1	0	48.116	57.009	95.833
171	4	65	Male	PCI	1	0	48.57	59.287	100
172	1	73	Male	CABG	>2	>1	31.121	45.945	51.389
172	2	73	Male	CABG	>2	>1	35.191	43.955	45.833
172	3	73	Male	CABG	>2	>1	53.336	59.591	100
172	4	73	Male	CABG	>2	>1	51.314	46.042	88.889
173	1	69	Female	PCI	1	1	23.973	41.145	25
173	2	69	Female	PCI	1	1	22.449	53.687	19.444
173	3	69	Female	PCI	1	1	22.186	47.744	47.222
173	4	69	Female	PCI	1	1	55.898	53.824	93.056
174	1	71	Male	PCI	>2	1	38.874	39.431	77.778
174	2	71	Male	PCI	>2	1	40.424	49.406	79.167
174	3	71	Male	PCI	>2	1	50.988	55.808	88.889
174	4	71	Male	PCI	>2	1	53.081	53.534	86.111
175	1	74	Male	CABG	2	1	34.292	62.279	62.5
175	2	74	Male	CABG	2	1	39.236	51.608	77.778
175	3	74	Male	CABG	2	1	52.856	60.757	90.278
175	4	74	Male	CABG	2	1	57.804	61.573	100
176	1	58	Male	PCI	>2	0	32.194	34.754	59.722
176	2	58	Male	PCI	>2	0	35.237	40.636	54.167
176	3	58	Male	PCI	>2	0	30.23	50.591	65.278
176	4	58	Male	PCI	>2	0	35.784	58.806	70.833
177	1	75	Female	PCI	1	1	47.844	57.167	83.333
177	2	75	Female	PCI	1	1	48.012	61.496	79.167
177	3	75	Female	PCI	1	1	49.921	58.029	83.333
177	4	75	Female	PCI	1	1	50.139	55.832	95.833
178	1	66	Male	PCI	1	1	50.998	37.393	76.389
178	2	66	Male	PCI	1	1	38.438	44.164	94.444
178	3	66	Male	PCI	1	1	48.43	44.002	87.5
178	4	66	Male	PCI	1	1	47.723	48.083	90.278
179	3	54	Male	PCI	1	1	54.743	58.171	100
179	4	54	Male	PCI	1	1	52.483	52.615	91.667
180	1	79	Female	PCI	2	1	31.544	36.692	27.778
180	2	79	Female	PCI	2	1	29.133	33.933	45.833
180	4	79	Female	PCI	2	1	29.303	39.131	30.556
181	1	73	Male	PCI	2	1	55.2	61.612	100
181	2	73	Male	PCI	2	1	51.383	50.823	87.5
181	3	73	Male	PCI	2	1	50.262	62.892	93.056
181	4	73	Male	PCI	2	1	52.111	62.695	93.056
182	2	83	Male	PCI	>2	>1	48.771	49.51	83.333
182	3	83	Male	PCI	>2	>1	NA	NA	94.444
182	4	83	Male	PCI	>2	>1	45.211	52.728	79.167
183	1	80	Male	PCI	1	0	40.331	50.088	79.167
183	2	80	Male	PCI	1	0	35.652	54.62	66.667
183	3	80	Male	PCI	1	0	32.395	42.837	58.333
183	4	80	Male	PCI	1	0	16.025	110.246	93.056
184	1	70	Male	PCI	1	1	49.113	45.814	97.222
184	2	70	Male	PCI	1	1	31.843	54.111	83.333
184	3	70	Male	PCI	1	1	33.077	49.376	79.167
184	4	70	Male	PCI	1	1	40.357	57.294	94.444
185	1	73	Male	CABG	>2	1	38.399	46.547	83.333
185	2	73	Male	CABG	>2	1	NA	NA	70.833
185	3	73	Male	CABG	>2	1	41.127	53.825	86.111
185	4	73	Male	CABG	>2	1	33.331	54.443	100
186	1	68	Male	CABG	>2	>1	42.309	54.89	55.556
186	2	68	Male	CABG	>2	>1	33.35	40.649	54.167
186	4	68	Male	CABG	>2	>1	41.785	63.666	84.722
187	2	74	Male	PCI	>2	>1	31.826	64.277	65.278
187	3	74	Male	PCI	>2	>1	37.001	64.247	73.611
187	4	74	Male	PCI	>2	>1	25.269	62.783	72.222
188	1	72	Male	PCI	>2	1	43.84	39.98	45.833
188	2	72	Male	PCI	>2	1	34.075	38.183	59.722
188	3	72	Male	PCI	>2	1	42.355	61.366	88.889
188	4	72	Male	PCI	>2	1	44.969	54.601	93.056
189	1	69	Male	CABG	1	1	45.443	26.806	44.444
189	2	69	Male	CABG	1	1	43.379	23.78	52.778
189	3	69	Male	CABG	1	1	48.944	60.749	97.222
189	4	69	Male	CABG	1	1	47.5	59.126	93.056
190	1	61	Male	PCI	2	0	29.075	33.433	36.111
190	2	61	Male	PCI	2	0	32.15	26.358	36.111
190	3	61	Male	PCI	2	0	39.479	27.962	41.667
191	1	76	Male	PCI	2	>1	32.954	32.98	55.556
191	2	76	Male	PCI	2	>1	39.785	34.181	88.889
191	3	76	Male	PCI	2	>1	30.652	39.721	70.833
191	4	76	Male	PCI	2	>1	NA	NA	58.333
192	1	54	Male	PCI	>2	>1	23.424	47.798	37.5
192	2	54	Male	PCI	>2	>1	21.641	48.764	34.722
192	3	54	Male	PCI	>2	>1	32.853	36.941	75
192	4	54	Male	PCI	>2	>1	43.692	48.786	66.667
193	1	76	Male	PCI	>2	0	35.282	39.132	59.722
193	2	76	Male	PCI	>2	0	43.551	41.254	83.333
193	3	76	Male	PCI	>2	0	60.655	19.601	93.056
193	4	76	Male	PCI	>2	0	66.209	22.297	88.889
194	1	70	Male	PCI	2	1	40.7	52.537	61.111
194	2	70	Male	PCI	2	1	36.5	55.283	61.111
194	3	70	Male	PCI	2	1	45.625	48.306	93.056
194	4	70	Male	PCI	2	1	43.876	40.712	88.889
195	1	47	Male	CABG	>2	>1	25.37	43.622	48.611
195	2	47	Male	CABG	>2	>1	39.234	50.485	80.556
195	3	47	Male	CABG	>2	>1	34.426	23.469	62.5
195	4	47	Male	CABG	>2	>1	36.433	29.597	59.722
196	1	62	Female	PCI	>2	1	43.875	53.459	79.167
196	2	62	Female	PCI	>2	1	38.022	57.87	70.833
196	3	62	Female	PCI	>2	1	47.378	59.027	94.444
196	4	62	Female	PCI	>2	1	49.783	56.902	94.444
197	1	71	Female	PCI	2	1	28.09	39.894	38.889
197	2	71	Female	PCI	2	1	33.125	35.868	69.444
197	3	71	Female	PCI	2	1	27.464	50.252	65.278
197	4	71	Female	PCI	2	1	21.025	39.077	12.5
198	1	73	Male	CABG	1	0	52.042	62.131	95.833
198	2	73	Male	CABG	1	0	44.375	51.282	91.667
198	3	73	Male	CABG	1	0	54.651	62.215	95.833
198	4	73	Male	CABG	1	0	56.264	62.238	100
199	1	54	Male	CABG	1	0	41.349	64.491	72.222
199	2	54	Male	CABG	1	0	27.881	61.639	NA
199	3	54	Male	CABG	1	0	41.051	59.968	93.056
199	4	54	Male	CABG	1	0	53.731	62.798	97.222
200	1	73	Male	PCI	>2	0	35.696	64.697	100
200	2	73	Male	PCI	>2	0	51.122	61.833	86.111
200	3	73	Male	PCI	>2	0	49.426	59.936	100
200	4	73	Male	PCI	>2	0	56.056	53.499	95.833
201	1	72	Male	PCI	1	1	37.128	37.498	62.5
201	2	72	Male	PCI	1	1	36.533	43.554	58.333
201	3	72	Male	PCI	1	1	43.711	44.426	73.611
201	4	72	Male	PCI	1	1	47.789	49.991	86.111
202	1	39	Female	PCI	2	1	28.101	33.949	45.833
202	2	39	Female	PCI	2	1	30.848	30.299	36.111
202	4	39	Female	PCI	2	1	26.78	51.553	63.889
203	1	79	Male	PCI	2	0	45.794	44.204	83.333
203	2	79	Male	PCI	2	0	52.291	41.692	94.444
203	3	79	Male	PCI	2	0	45.133	58.022	94.444
203	4	79	Male	PCI	2	0	49.656	45.5	90.278
204	1	57	Male	PCI	1	0	23.018	50.644	45.833
204	2	57	Male	PCI	1	0	27.441	40.524	95.833
204	3	57	Male	PCI	1	0	40.023	36.606	83.333
205	1	73	Male	PCI	>2	>1	26.064	50.451	30.556
205	2	73	Male	PCI	>2	>1	40.155	59.018	NA
205	3	73	Male	PCI	>2	>1	31.7	52.825	NA
205	4	73	Male	PCI	>2	>1	40.164	64.05	75
206	1	75	Male	PCI	2	>1	57.78	30.327	77.778
206	2	75	Male	PCI	2	>1	54.332	26.284	90.278
206	3	75	Male	PCI	2	>1	52.558	28.393	93.056
206	4	75	Male	PCI	2	>1	60.376	26.544	87.5
207	2	72	Male	PCI	>2	>1	25.258	39.319	52.778
207	3	72	Male	PCI	>2	>1	13.714	52.754	44.444
207	4	72	Male	PCI	>2	>1	25.095	44.335	83.333
208	1	74	Male	PCI	2	1	NA	NA	86.111
208	2	74	Male	PCI	2	1	42.535	54.479	86.111
208	3	74	Male	PCI	2	1	38.881	44.842	79.167
208	4	74	Male	PCI	2	1	43.176	56.513	75
209	1	60	Male	CABG	1	0	39.15	62.366	50
209	2	60	Male	CABG	1	0	40.281	56.64	54.167
209	3	60	Male	CABG	1	0	57.872	62.137	100
209	4	60	Male	CABG	1	0	58.294	60.494	100
210	1	66	Female	PCI	1	1	27.84	29.118	44.444
210	2	66	Female	PCI	1	1	33.327	26.407	58.333
210	3	66	Female	PCI	1	1	38.58	39.057	69.444
210	4	66	Female	PCI	1	1	34.501	45.595	75
211	1	58	Male	PCI	1	0	45.065	38.885	54.167
211	2	58	Male	PCI	1	0	48.555	33.118	56.944
211	3	58	Male	PCI	1	0	60.061	35.346	91.667
211	4	58	Male	PCI	1	0	52.357	47.673	100
212	1	70	Male	PCI	>2	0	51.781	58.828	87.5
212	2	70	Male	PCI	>2	0	55.027	62.316	100
212	3	70	Male	PCI	>2	0	32.018	52.243	100
213	1	70	Female	CABG	1	0	NA	NA	34.722
213	2	70	Female	CABG	1	0	NA	NA	31.944
214	1	66	Male	PCI	>2	1	37.123	48.41	75
214	2	66	Male	PCI	>2	1	37.268	48.7	87.5
214	3	66	Male	PCI	>2	1	36.832	48.798	95.833
214	4	66	Male	PCI	>2	1	40.493	49.114	93.056
215	1	78	Male	CABG	1	1	39.837	55.659	79.167
215	2	78	Male	CABG	1	1	47.026	61.75	87.5
215	3	78	Male	CABG	1	1	54.702	60.553	100
215	4	78	Male	CABG	1	1	53.147	60.125	100
216	1	68	Male	PCI	>2	1	29.785	40.7	43.056
216	2	68	Male	PCI	>2	1	40.704	53.734	61.111
216	3	68	Male	PCI	>2	1	46.685	46.322	79.167
216	4	68	Male	PCI	>2	1	43.52	49.851	63.889
217	1	67	Male	PCI	1	1	56.41	58.34	93.056
217	2	67	Male	PCI	1	1	53.999	61.662	100
217	3	67	Male	PCI	1	1	54.805	58.405	100
217	4	67	Male	PCI	1	1	56.378	61.058	100
218	2	59	Female	PCI	2	0	15.916	57.716	51.389
218	3	59	Female	PCI	2	0	20.921	39.956	27.778
218	4	59	Female	PCI	2	0	10.77	58.752	22.222
219	1	75	Male	CABG	1	0	27.572	46.737	48.611
219	2	75	Male	CABG	1	0	37.52	53.664	66.667
219	3	75	Male	CABG	1	0	38.704	63.399	80.556
219	4	75	Male	CABG	1	0	53.569	49.158	95.833
220	1	75	Male	CABG	2	0	33.203	48.765	40.278
220	2	75	Male	CABG	2	0	31.807	49.091	58.333
220	3	75	Male	CABG	2	0	49.712	55.977	93.056
220	4	75	Male	CABG	2	0	51.893	51.457	86.111
221	1	54	Male	CABG	1	0	36.16	39.344	47.222
221	2	54	Male	CABG	1	0	31.985	26.336	58.333
221	3	54	Male	CABG	1	0	44.516	58.854	88.889
221	4	54	Male	CABG	1	0	53.044	62.273	100
222	1	75	Male	PCI	2	1	45.886	31.853	70.833
222	2	75	Male	PCI	2	1	45.216	48.274	62.5
222	3	75	Male	PCI	2	1	42.422	31.702	70.833
222	4	75	Male	PCI	2	1	40.374	41.421	83.333
223	1	78	Female	PCI	1	0	36.175	60.863	43.056
223	2	78	Female	PCI	1	0	50.164	56.632	87.5
223	3	78	Female	PCI	1	0	29.113	58.545	61.111
223	4	78	Female	PCI	1	0	33.187	59.996	91.667
224	1	83	Male	PCI	>2	1	41.51	54.967	75
224	2	83	Male	PCI	>2	1	28.951	43.496	52.778
224	3	83	Male	PCI	>2	1	44.408	54.435	83.333
224	4	83	Male	PCI	>2	1	32.661	61.27	79.167
225	1	71	Female	PCI	1	1	22.38	58.927	33.333
225	2	71	Female	PCI	1	1	23.566	62.923	61.111
225	3	71	Female	PCI	1	1	27.127	34.961	41.667
225	4	71	Female	PCI	1	1	25.644	41.794	58.333
226	1	73	Male	CABG	>2	1	30.154	55.793	23.611
226	2	73	Male	CABG	>2	1	29.858	41.619	23.611
226	3	73	Male	CABG	>2	1	32.548	61.277	58.333
226	4	73	Male	CABG	>2	1	44.166	57.075	95.833
227	1	49	Female	CABG	>2	>1	30.494	44.576	34.722
227	2	49	Female	CABG	>2	>1	21.813	42.481	22.222
227	3	49	Female	CABG	>2	>1	24.327	53.636	75
227	4	49	Female	CABG	>2	>1	21.092	67.908	75
228	1	71	Male	PCI	1	1	49.545	57.929	66.667
228	2	71	Male	PCI	1	1	55.929	59.506	97.222
228	4	71	Male	PCI	1	1	58.696	56.668	100
229	1	71	Male	PCI	2	1	23.432	60.744	51.389
229	2	71	Male	PCI	2	1	53.776	61.055	100
229	3	71	Male	PCI	2	1	50.563	62.348	100
229	4	71	Male	PCI	2	1	56.946	62.639	100
230	1	48	Male	PCI	1	0	26.952	45.485	41.667
230	2	48	Male	PCI	1	0	27.973	47.612	70.833
